# Supplementary material for: Lysophosphatidic Acid Accelerates Bovine In Vitro-Produced Blastocyst Formation through the Hippo/YAP Pathway
Source: Int J Mol Sci. 2021 May 31;22(11):5915. doi: 10.3390/ijms22115915 (PMC8198578; doi:10.3390/ijms22115915)
Supplement: Supplementary file 1 [file ijms-22-05915-s001.zip]

Archive with 1 entries (1 files):
- ijms-1217136-supplementary.pdf
